# Supplementary material for: Improved 2,3-Butanediol Production Rate of Metabolically Engineered Saccharomyces cerevisiae by Deletion of RIM15 and Activation of Pyruvate Consumption Pathway
Source: Int J Mol Sci. 2023 Nov 15;24(22):16378. doi: 10.3390/ijms242216378 (PMC10671664; doi:10.3390/ijms242216378)
Supplement: Supplementary file 1 [file ijms-24-16378-s001.zip]

Archive with 2 entries (2 files):
- ijms-2664827 Supplementary Materials.pdf
- SupplementaryData.xlsx
