# Supplementary material for: Improved 2,3-Butanediol Production Rate of Metabolically Engineered Saccharomyces cerevisiae by Deletion of RIM15 and Activation of Pyruvate Consumption Pathway
Source: Int J Mol Sci. 2023 Nov 15;24(22):16378. doi: 10.3390/ijms242216378 (PMC10671664; doi:10.3390/ijms242216378)
Supplement: Supplementary file 1 [file ijms-24-16378-s001.zip › SupplementaryData.xlsx]

## Sheet: DataS1
Supplementary Data S1 Metabolome analysis of 11 industrial diploid strains
	Metabolites (mM)
Strains	Lys	Arg	His	Gly	Ser	Asn	Ala	Gln	Thr	Tyr	Glu	Asp	Phe	2KG	Trp	G1P	G6P	R5P	S7P	F6P	FBP	DHAP	GAP	3PG+2PG	3-PG estimated from the equilibrium of PGM	2-PG estimated from the equilibrium of PGM	PEP	Pyr	6PG	E4P	Ru5P	Xu5P	cAMP	AMP	ADP	ATP	cGMP	GMP	GDP	GTP	TDP	TTP	CMP	CDP	CTP	UDP	UTP	Orotate	NAD
NBRC0555_9h_1	0.0441143	0.241463	0.0202232	0.0152403	0.0426324	0.0185505	0.0911388	0.224909	0.041648	0.00147622	0.478985	0.140839	0.00201007	0.00484608	0.000318978	0.000793502	0.0148487	0.000470767	0.00967806	0.00674842	0.0614003	0.000798376	0.00013371	0.00297175	0.000457897	0.00251386	0.00277153	0.0324906	0.00574126	0.00457018	0.000391105	0.000126412	6.3987e-05	0.000680287	0.0052923	0.0520757	3.74277e-05	0.000145506	0.0010326	0.00722267	2.29549e-05	0.000216899	0.000410952	0.000481511	0.00428217	0.000623839	0.0128905	9.61944e-05	0.0234078
NBRC0555_9h_2	0.0348193	0.134367	0.0115686	0.00916535	0.0248238	0.01129	0.0537522	0.124939	0.0234913	0.000693556	0.276528	0.0806462	0.00119647	0.00209852	0.000164998	0.000304825	0.00662521	0.000388517	0.00617167	0.00408535	0.0349057	0.000380897	0.000140254	0.00484171	0.000746026	0.00409568	0.000196252	0.01728	0.00373564	0.00422581	0.000210411	6.91694e-05	1.92059e-05	0.000504574	0.0028922	0.0232853	7.38199e-06	0.000102025	0.000417113	0.00476434	2.52355e-05	0.000277712	4.91951e-05	0.000343752	0.00211197	0.000324782	0.00822051	7.19448e-05	0.014306
NBRC0555_9h_3	0.0382435	0.173095	0.0141485	0.0114353	0.0315594	0.0144467	0.0668388	0.165404	0.0302607	0.000978926	0.354358	0.103555	0.00154966	0.00202613	0.00019371	0.000308997	0.00793391	0.000331817	0.00764107	0.00452646	0.0456742	0.000338607	0.000143773	0.0066766	0.00102875	0.00564785	0.000284287	0.0175722	0.00578817	0.00252647	0.000211479	6.96646e-05	2.35773e-05	0.000499053	0.00394744	0.0286127	2.92405e-05	0.000191018	0.000529448	0.00679189	2.58611e-05	0.000386239	6.41227e-05	0.000439054	0.00311865	0.000303018	0.011888	0.000100448	0.0188066
NBRC2043_9h_4	0.123645	0.346216	0.0361011	0.0418578	0.0694471	0.0396266	0.132613	0.703936	0.10773	0.00231527	0.365002	0.142368	0.00306297	0.0054741	0.000803225	0.000272014	0.00974672	0.000109534	0.00659874	0.0038603	0.0599069	0.000535034	6.25114e-05	0.00887745	0.00136787	0.00750959	0.000722621	0.0201612	0.00264092	0.00239599	0.000245538	7.81312e-05	3.66932e-05	0.000961402	0.0057881	0.0296973	1.57438e-05	0.00018706	0.000908817	0.00768553	3.43482e-05	0.000318249	8.44456e-05	0.00058043	0.00241912	0.000514616	0.00843482	0.00026435	0.0282803
NBRC2043_9h_5	0.145408	0.544827	0.0421179	0.0486057	0.0799468	0.0440694	0.142109	0.764238	0.109647	0.00218825	0.408355	0.161873	0.00340614	0.00625702	0.00090216	0.000351721	0.0129375	0.000132351	0.00835567	0.00432943	0.206957	0.00107577	6.06338e-05	0.0112791	0.00173792	0.00954116	0.00150609	0.0227442	0.00998157	0.000784332	0.000269678	6.48747e-05	3.73833e-05	0.00144891	0.00741764	0.0603029	4.16079e-06	0.000272	0.00105285	0.0101711	2.95368e-05	0.000230947	0.000122953	0.000802027	0.00403879	0.000824548	0.00922411	0.000205354	0.0354939
NBRC2043_9h_6	0.134254	0.441001	0.0405645	0.0483274	0.0782655	0.0420579	0.141402	0.761766	0.106966	0.00185791	0.412402	0.158331	0.00315881	0.00268102	0.000839745	0.000364236	0.0117992	0.000143767	0.00819934	0.0047522	0.306348	0.000852324	5.38625e-05	0.0110924	0.00170916	0.00938329	0.000437992	0.0258018	0.0111851	0.00512306	0.000273381	5.84474e-05	0.000182951	0.000981567	0.0061579	0.039273	5.01066e-06	0.000266748	0.000886001	0.00822435	3.38801e-05	0.000433771	0.000142258	0.000572417	0.00305905	0.000618228	0.01346	0.000192426	0.0350123
BY4947_9h_1	0.103594	0.364623	0.0405939	0.0298816	0.0536117	0.0680687	0.0997758	1.14297	0.080362	0.00138871	0.385939	0.105231	0.00302823	0.00335125	0.00063224	0.000474272	0.00925346	0.000109757	0.00344283	0.00332204	0.0532514	0.000818534	6.3301e-05	0.00802813	0.001237	0.00679113	0.000423668	0.027072	0.00319946	0.0298673	0.000190977	4.05211e-05	2.43827e-06	0.000835451	0.00433311	0.0321594	5.36718e-05	0.000191187	0.000944389	0.00782627	3.27294e-05	0.000323099	0.000357671	0.000421739	0.00288031	0.000539378	0.00848881	0.000100331	0.0268943
BY4947_9h_2	0.0961375	0.309454	0.034485	0.0251154	0.0442232	0.0615848	0.0822218	0.953697	0.0665911	0.00110889	0.334661	0.089308	0.00247664	0.00295728	0.000597766	0.000278855	0.00696187	9.02999e-05	0.00261315	0.00227242	0.0382567	0.000380784	6.51294e-05	0.00671959	0.00103538	0.00568421	0.000474143	0.0195624	0.00376044	0.0154605	0.000138318	3.49662e-05	2.5782e-05	0.000473156	0.00382615	0.031976	4.56596e-05	0.000164744	0.000789761	0.00648625	3.42692e-05	0.000223701	5.24419e-05	0.000290821	0.00192707	0.000462856	0.00708874	0.00011482	0.0220099
BY4947_9h_3	0.095592	0.332426	0.037242	0.0263399	0.0505654	0.065273	0.0931933	1.0322	0.0730202	0.0012062	0.36856	0.0994214	0.00272277	0.00292567	0.000642533	0.000242476	0.00617023	8.69214e-05	0.00301033	0.00193333	0.0487955	0.00040156	7.53177e-05	0.00845095	0.00130215	0.0071488	0.000377873	0.0176834	0.00444102	0.00176053	0.000131951	3.36134e-05	7.56499e-06	0.000426043	0.00510851	0.031317	2.69295e-06	0.000177089	0.000533565	0.0066041	3.02153e-05	0.000354201	4.90067e-05	0.000352343	0.00251591	0.000435035	0.00758241	0.00012411	0.0255552
EC1118_9h_1	0.0792409	0.534238	0.0320777	0.0367591	0.0595719	0.0508402	0.125746	0.752476	0.107932	0.00140602	0.461693	0.123727	0.00290734	0.00262501	0.000450747	0.000385417	0.0110622	0.000465275	0.0084785	0.00393987	0.051522	0.000984993	0.000209712	0.0221556	0.00341381	0.0187418	0.00116397	0.0448113	0.00682952	0.00131818	0.000455221	0.00012054	1.93429e-05	0.000917118	0.00712684	0.0562778	1.73854e-05	0.000335236	0.00137592	0.015779	5.02716e-05	0.000554237	0.000125881	0.0006005	0.00521794	0.000654242	0.0109387	0.000241079	0.0415899
EC1118_9h_2	0.0784433	0.395188	0.0239685	0.0285873	0.043384	0.0362756	0.0899457	0.588384	0.0739839	0.00121191	0.369407	0.0836649	0.00268577	0.00379086	0.000370128	0.000279731	0.00959371	0.000316564	0.00691484	0.00328258	0.0638603	0.00114967	0.000205294	0.0160364	0.00247093	0.0135654	0.000688293	0.0371522	0.00560214	0.00552273	0.000490781	0.000135265	3.09126e-05	0.000839475	0.00573894	0.0413221	3.69741e-06	0.000183008	0.000911718	0.0120757	3.59804e-05	0.000405573	0.000113412	0.000437071	0.00347388	0.00115526	0.011683	0.000197056	0.0291244
EC1118_9h_3	0.077783	0.457555	0.0276094	0.0349224	0.0495	0.0442878	0.106316	0.655747	0.0936434	0.000972813	0.398311	0.106835	0.00230157	0.00357212	0.000390211	0.000387749	0.0115464	0.000290893	0.00671736	0.00477742	0.0838874	0.00122871	0.000150424	0.0187396	0.00288746	0.0158521	0.000306584	0.0384195	0.00643533	0.00410822	0.000499763	0.000212503	4.41913e-05	0.00082494	0.00680383	0.0451445	4.58227e-06	0.000250886	0.00080291	0.0101657	4.41216e-05	0.000519576	0.000129104	0.000933364	0.00406437	0.000601947	0.0111302	0.000204157	0.0347565
Kyokai6_9h_1	0.0471917	0.211496	0.0152622	0.0151141	0.0351161	0.0161915	0.0806674	0.326649	0.0274611	0.00148441	0.287245	0.0965088	0.00174977	0.00102848	0.000490303	0.00038824	0.0121747	0.000149267	0.00525407	0.0042567	0.0492503	0.00100418	5.78706e-05	0.0166475	0.0025651	0.0140824	0.000490809	0.0119129	0.00626955	0.00619174	0.000200761	9.79657e-05	3.07992e-05	0.000771745	0.00515232	0.0286282	1.18758e-05	0.000180099	0.000696723	0.00505967	3.51026e-05	0.000200743	9.85337e-05	0.000444106	0.00219026	0.000524869	0.00641612	0.000133643	0.0131169
Kyokai6_9h_2	0.0445998	0.194216	0.0120385	0.0125793	0.028924	0.0133982	0.0613826	0.278354	0.0231337	0.000835813	0.236431	0.0829024	0.00133089	0.00103834	0.000393381	0.000418233	0.0114044	0.000118468	0.00463365	0.00429263	0.042138	0.000783833	4.66532e-05	0.00685169	0.00105573	0.00579596	0.000353727	0.0130878	0.00511112	0.00694091	0.000172867	6.65172e-05	4.02353e-05	0.000553824	0.00433012	0.0228975	6.76408e-06	0.000126817	0.000563355	0.00553295	1.98207e-05	0.000181142	7.18609e-05	0.000290241	0.0016691	0.000659757	0.00655521	7.30944e-05	0.010209
Kyokai6_9h_3	0.0463903	0.190863	0.0121543	0.0126662	0.0278048	0.0133357	0.0623421	0.276587	0.022935	0.000846837	0.232327	0.0816292	0.00130933	0.00107772	0.00041248	0.000463385	0.0113229	0.000125312	0.00475253	0.00418896	0.0492393	0.000639267	3.40047e-05	0.00753292	0.0011607	0.00637222	0.000466566	0.0137199	0.00345397	0.00374258	0.00017017	5.45431e-05	1.76344e-05	0.00171605	0.00459088	0.0205415	4.48431e-05	0.000301691	0.000781285	0.00472896	3.03255e-05	0.000189702	9.5224e-05	0.000325684	0.00156067	0.000467673	0.00585602	8.72129e-05	0.00986814
Kyokai7_9h_1	0.0475548	0.202406	0.0154585	0.0186054	0.0401982	0.0158174	0.0831903	0.306747	0.0318654	0.000928708	0.323485	0.124471	0.0014243	0.00113815	0.000447314	0.000413883	0.0133688	0.000223609	0.00609723	0.00508727	0.0632066	0.00133644	0.000104623	0.00486327	0.000749348	0.00411392	0.000533079	0.012303	0.00838759	0.0017509	0.000262997	0.00011485	2.9014e-05	0.00068441	0.00517967	0.037817	3.69332e-05	0.000197202	0.000906067	0.00582112	2.96055e-05	0.000271575	8.97934e-05	0.000543886	0.00252902	0.000644518	0.0098813	0.00015016	0.0146107
Kyokai7_9h_2	0.0523379	0.260984	0.0182424	0.0219111	0.0463901	0.0176899	0.0970367	0.351072	0.0370029	0.000889067	0.370148	0.141685	0.00158509	0.00403068	0.000486369	0.000574445	0.0151545	0.000402819	0.00738759	0.00627631	0.073819	0.00167031	0.000115522	0.0112992	0.00174102	0.00955818	0.000292287	0.0179011	0.00853349	0.00960326	0.000380462	0.000125746	2.23814e-05	0.000776655	0.00629433	0.0408311	2.29847e-05	0.000219036	0.000922733	0.00901586	6.89525e-05	0.000382178	0.000107222	0.00045544	0.00347664	0.000595597	0.0094762	0.000124728	0.0169094
Kyokai7_9h_3	0.0507966	0.246787	0.0164003	0.0210749	0.0432066	0.0166424	0.0909521	0.331769	0.0355667	0.000854735	0.338623	0.134121	0.00156142	0.000940123	0.000539669	0.000561515	0.0139158	0.00030303	0.00669607	0.00550095	0.0691238	0.00157057	0.000106228	0.00959573	0.00147854	0.00811719	0.000450459	0.0171941	0.00919617	0.00144523	0.000313018	0.000100597	3.1325e-05	0.000928447	0.00519427	0.0354413	3.26159e-05	0.000169339	0.000912037	0.00889139	5.28319e-05	0.000375849	8.49793e-05	0.000474039	0.00335834	0.000993441	0.00952846	0.000110494	0.0162866
Kyokai9_9h_1	0.0394164	0.230764	0.0137903	0.01536	0.036455	0.0121277	0.0690953	0.310544	0.0156863	0.00109446	0.305875	0.100849	0.00179271	0.00134177	0.000509024	0.000539649	0.01531	0.000309888	0.00664171	0.00562411	0.0665747	0.00227911	6.75243e-05	0.0113188	0.00174403	0.00957474	0.000543125	0.0151649	0.00909655	0.013974	0.000304448	0.000103184	2.10409e-05	0.000691361	0.0053273	0.0296026	9.13725e-06	0.00018463	0.000871541	0.00677665	5.45976e-05	0.00020902	7.71594e-05	0.000443135	0.00226791	0.000886414	0.00861472	0.000148016	0.0144347
Kyokai9_9h_2	0.0393855	0.208952	0.0121626	0.0148457	0.0326552	0.0115826	0.0646665	0.272017	0.0142364	0.000962761	0.274919	0.092583	0.0015747	0.00156295	0.000432163	0.000564504	0.0134233	0.000335747	0.00582638	0.00542767	0.0630013	0.00169242	8.74122e-05	0.00531493	0.000818942	0.00449599	0.000444671	0.0162813	0.0061431	0.000204349	0.000310805	0.000117791	3.30134e-05	0.000570301	0.00475964	0.026306	5.63612e-06	0.000170695	0.00101139	0.00602537	3.40229e-05	0.000195131	6.72685e-05	0.000349964	0.0019935	0.000440606	0.00657721	0.000100777	0.0134609
Kyokai9_9h_3	0.038914	0.228306	0.0132947	0.0174009	0.0348869	0.0120457	0.0659198	0.306612	0.0158421	0.00100761	0.295759	0.0972245	0.00166517	0.00208586	0.000469025	0.000556677	0.015819	0.00023141	0.00626888	0.00577123	0.157375	0.00134186	6.33319e-05	0.0118184	0.00182101	0.00999734	0.00089449	0.017497	0.00840708	0.00128844	0.000240662	6.15876e-05	1.93873e-05	0.000910402	0.00645519	0.0248121	5.36926e-05	0.000169071	0.000871676	0.00645493	4.28644e-05	0.000239779	8.61807e-05	0.000517505	0.00180374	0.000562679	0.00809937	0.000171107	0.0145073
OC-2_9h_1	0.0905987	0.171379	0.014239	0.017946	0.0251266	0.021561	0.0411525	0.343799	0.0351001	0.00073438	0.129469	0.060523	0.00114954	0.00117151	0.000285827	0.000246473	0.00651968	0.000204508	0.00402378	0.00221498	0.0280334	0.00060849	0.000194214	0.00509394	0.000784891	0.00430905	0.000387022	0.011436	0.00298287	0.00364665	0.000194703	3.82906e-05	4.30695e-06	0.000391175	0.00255792	0.0207391	1.21639e-05	0.000139852	0.000233137	0.00337305	1.54049e-05	0.000153286	4.90044e-05	0.000223018	0.00166428	0.000233879	0.00461179	6.09127e-05	0.0127634
OC-2_9h_2	0.0973122	0.172523	0.0143517	0.0192528	0.0265073	0.0214417	0.0422636	0.343433	0.0349391	0.000832402	0.129968	0.0605617	0.00133565	0.00213935	0.000313872	0.000334659	0.00660223	0.000240614	0.00352442	0.00177335	0.030761	0.00114994	0.000238828	0.00344513	0.000530837	0.00291429	0.000442065	0.0112648	0.00236576	0.00580021	0.000325915	7.45139e-05	1.75029e-06	0.000424536	0.0027509	0.020698	1.87747e-05	0.000151249	0.000323814	0.00394121	7.83444e-06	0.000161548	5.53653e-05	0.000170743	0.00160904	0.000239033	0.00432206	6.35105e-05	0.0117003
OC-2_9h_3	0.0996521	0.178796	0.0147469	0.0207568	0.025728	0.0228343	0.0445563	0.349691	0.0343689	0.000781943	0.1338	0.0619841	0.00114946	0.00161017	0.000304159	0.000444052	0.00727803	0.000195089	0.00350307	0.00221934	0.0293812	0.00109112	0.000151719	0.0047792	0.000736394	0.0040428	0.000231927	0.0121127	0.00192233	0.00786618	0.000244822	5.12915e-05	1.47965e-05	0.000401641	0.00266044	0.0181323	1.99774e-05	0.000124531	0.000214159	0.00444676	1.44927e-05	0.000188386	4.77771e-05	0.000222157	0.00154935	0.000230971	0.00622843	5.99542e-05	0.0122439
QA23_9h_1	0.0979995	0.236385	0.0205993	0.0249421	0.0417407	0.0316235	0.0705067	0.647329	0.0789552	0.000823209	0.30389	0.0863487	0.00145882	0.00215095	0.000311219	0.000165205	0.00707219	0.000168833	0.00413531	0.00186589	0.0413977	0.000572245	0.000199516	0.0104339	0.00160769	0.0088262	0.000246034	0.0205094	0.0030863	0.00739247	0.000148519	5.15207e-05	2.73434e-05	0.000653481	0.00574814	0.0289476	1.69866e-05	0.000168533	0.000536264	0.00620681	3.29569e-05	0.000203423	6.4005e-05	0.000525424	0.00254044	0.000519869	0.00636813	0.000286053	0.0211101
QA23_9h_2	0.0900704	0.355796	0.0308436	0.0367488	0.0605608	0.0418681	0.0912261	0.942056	0.111815	0.00156292	0.450243	0.126632	0.00252995	0.00407211	0.000384382	0.000662564	0.0146619	0.000353347	0.00814427	0.00456227	0.0772152	0.00118526	0.000157876	0.0177817	0.00273986	0.0150418	0.000941651	0.0460087	0.00527174	0.00114376	0.000369865	7.01925e-05	4.01749e-05	0.00110847	0.00940496	0.0515976	2.55615e-05	0.000282061	0.000705269	0.00956335	5.18185e-05	0.000388066	0.000111267	0.000728167	0.00294588	0.000759461	0.0102275	0.000281689	0.0328101
QA23_9h_3	0.0899017	0.275925	0.0233268	0.0288655	0.0497228	0.038922	0.0791785	0.778027	0.0998716	0.00105075	0.373376	0.105681	0.00188352	0.00607984	0.000365155	0.000318555	0.00920821	0.000273052	0.00626072	0.00306721	0.0567619	0.000729458	0.000181983	0.0147556	0.0022736	0.012482	0.00042202	0.0328344	0.00344497	0.00105188	0.000265352	8.21212e-05	1.39044e-05	0.000643561	0.0050168	0.0305927	2.90527e-05	0.00021893	0.000877812	0.00817901	3.61758e-05	0.000357006	0.000102442	0.00063493	0.00282989	0.000458877	0.00934143	0.000230916	0.02704
RedStar_9h_1	0.060602	0.273844	0.0151222	0.0219635	0.0264316	0.0190835	0.0547788	0.233621	0.0327959	0.000791432	0.137867	0.0740072	0.00131531	0.00129382	0.000291601	0.000256774	0.00925654	9.75217e-05	0.00475094	0.00336729	0.0519021	0.000466417	0.000141208	0.003561	0.00054869	0.00301231	0.000271324	0.0102975	0.00325587	0.000193797	0.000166454	5.27461e-05	7.77121e-06	0.000428865	0.00284375	0.0233794	3.58022e-05	9.87244e-05	0.000558334	0.00461217	3.00997e-05	0.000175811	5.95015e-05	0.000278522	0.00155111	0.0002624	0.00577664	7.19814e-05	0.0174308
RedStar_9h_2	0.0666862	0.381522	0.0216663	0.0278561	0.0360513	0.0252516	0.0755464	0.32219	0.0445221	0.00103587	0.189174	0.101762	0.00192287	0.00192103	0.000418455	0.000324345	0.0117067	0.000335466	0.00644531	0.00434536	0.143227	0.000557589	0.000233116	0.00614233	0.00094643	0.0051959	0.000905755	0.0113332	0.0036399	0.00753559	0.000184009	6.8186e-05	7.67552e-06	0.000631226	0.00382576	0.029666	1.64401e-05	0.000178813	0.000545924	0.0077702	1.92553e-05	0.000295928	7.29034e-05	0.000283861	0.00280067	0.00035834	0.00948976	0.00010375	0.0236886
RedStar_9h_3	0.0607498	0.332685	0.0186812	0.0241858	0.0305892	0.0225041	0.0643761	0.271452	0.0395399	0.000935974	0.158127	0.0863523	0.00149837	0.00199893	0.000325574	0.000257234	0.00887814	0.000223112	0.00537418	0.00332629	0.0303337	0.000523804	0.000167167	0.00574251	0.000884825	0.00485769	0.00133777	0.01256	0.00298163	0.00124617	0.000165068	5.84779e-05	1.71405e-05	0.000545688	0.00294177	0.0250497	-2.18906e-06	0.000139481	0.000582469	0.00641281	2.96988e-05	0.000255587	7.97918e-05	0.000341722	0.0022475	0.000292971	0.00873494	7.33717e-05	0.0199334
WLP530_9h_1	0.139397	0.486393	0.0294204	0.0216102	0.063563	0.0261859	0.105896	0.632616	0.068378	0.00105466	0.59642	0.162023	0.0010967	0.00155877	0.000214709	0.000372341	0.0130623	0.000469549	0.00792942	0.00765527	0.0646262	0.000860924	0.000153821	0.00994207	0.00153191	0.00841016	0.000216447	0.0231691	0.0053653	0.0013895	0.000365019	0.000178907	2.31176e-05	0.000517014	0.006686	0.0422427	4.75052e-06	0.000188472	0.000631072	0.0079876	2.98906e-05	0.000351183	9.31281e-05	0.000249853	0.0029263	0.000284865	0.00514686	8.61765e-05	0.0273283
WLP530_9h_2	0.151466	0.606459	0.0360526	0.0275987	0.075923	0.0312678	0.122806	0.820956	0.0819379	0.0014771	0.734737	0.191987	0.00144866	0.00314552	0.000236848	0.000411721	0.0140921	0.00042446	0.00996876	0.00819859	0.0685845	0.000929996	0.000261451	0.0121824	0.00187711	0.0103053	0.00155507	0.0233687	0.00823486	0.00340826	0.000381871	0.000168836	5.8113e-05	0.000868307	0.0131685	0.0442291	4.80827e-06	0.000220169	0.000687261	0.00932072	7.00906e-05	0.000549701	0.000101668	0.000567986	0.00309184	0.000556613	0.00787736	0.000222499	0.0325754
WLP530_9h_3	0.151616	0.548422	0.0324466	0.0252984	0.0694894	0.0306795	0.10708	0.743146	0.0781893	0.00111778	0.653761	0.17304	0.00107996	0.00436275	0.000201131	0.000377642	0.0120512	0.000419935	0.00846308	0.0066416	0.0655801	0.000999842	0.000202129	0.0118363	0.00182377	0.0100125	0.000282388	0.0234753	0.0055953	0.000934655	0.000357032	0.000132494	8.45273e-06	0.000720119	0.00699024	0.0436517	2.20154e-05	0.000210857	0.000581485	0.0102061	5.37008e-05	0.000460154	0.000128597	0.000332718	0.00292606	0.000444407	0.00621853	0.000107575	0.0293071
[truncated: 43 more columns]

## Sheet: Data S2
Supplementary Data S2 Gibss free energy change (ΔG') levels of metabolic reactions and pathways in 11 industrial diploid strains
	Metabolites (mM)
	GLK1	GLK2	PGI	PFK	FBA	TPI	ENO	PYK	PDH	G6PDH	GND	RKI	RPE	TKL	ACO_2	ALT	TDH-PGK-GPM-ENO	TDH-PGK-GPM-ENO-PYR	CS-MDH	PDH-CS-MDH	TKL-TAL	Ser	PYC-AAT	ARG2,5,6,7,8	TPP	TPS	PDC-ADH
NBRC0555_9h_1	-31.0134	-30.9645	0.613399	-17.9973	-10.2099	1.09854	-3.55418	-13.0391	-64.0817	-40.976	-35.8081	-1.63299	-6.24519	3.9574	0.774621	-9.17335	-4.63855	-17.6777	-22.7135	-86.6952	-9.82133	-5.97908	-6.62514	-36.9963	-32.192	-5.41437	-39.5389
NBRC0555_9h_2	-32.541	-32.4921	1.38206	-17.6503	-10.5311	3.08319	-11.4539	-8.46509	-63.469	-38.0399	-34.3015	-0.555078	-6.20256	4.94718	-1.31743	-9.63731	-13.1035	-21.5686	-22.9144	-86.2834	-8.62265	-10.4646	-6.6581	-39.2316	-38.1678	-4.31623	-36.7702
NBRC0555_9h_3	-31.8223	-31.7734	1.18624	-16.9666	-11.4426	3.44209	-11.3298	-9.62095	-65.0297	-37.3263	-35.3272	-0.965229	-6.19734	5.92703	-2.01357	-9.84383	-11.567	-21.188	-20.059	-84.9886	-7.67176	-10.4527	-6.5191	-37.3145	-38.608	-4.15164	-37.7288
NBRC2043_9h_4	-30.3924	-30.3846	0.266807	-15.0118	-13.0716	0.191449	-9.69744	-12.4953	-65.4404	-37.9791	-31.132	-4.13349	-6.28457	5.96257	1.99225	-6.03482	-7.65867	-20.154	-21.305	-86.6453	-8.53224	-6.42377	-2.76378	-32.422	-36.4831	-3.92296	-38.4137
NBRC2043_9h_5	-30.8385	-30.8307	-0.157689	-13.3372	-14.5119	-1.64489	-8.45059	-12.8821	-63.2195	-35.2768	-34.179	-3.89304	-6.9892	6.47213	1.51981	-6.11029	-4.4254	-17.3075	-23.2243	-86.3438	-8.98037	-6.47128	-3.84948	-35.4529	-32.9921	-5.52951	-38.8484
NBRC2043_9h_6	-30.4591	-30.4512	0.309037	-11.9724	-16.3848	-1.35669	-11.5199	-10.0645	-67.5186	-34.6242	-34.2976	-3.71899	-7.28638	6.18065	-0.504011	-8.60042	-8.20928	-18.2738	-18.426	-85.8446	-9.08639	-9.00207	-5.77137	-34.3431	-37.7853	-5.20898	-38.7727
BY4947_9h_1	-31.519	-31.4454	0.0193436	-15.8602	-11.6722	-0.84803	-10.7892	-9.47774	-64.6325	-36.199	-31.0824	-3.4953	-7.3055	6.00413	-2.61113	-8.87068	-7.19337	-16.6711	-18.2363	-82.7688	-7.99621	-7.28703	-6.57433	-38.155	-38.1834	-1.72989	-40.5626
BY4947_9h_2	-32.5348	-32.4613	-0.220438	-16.0357	-12.6952	1.15155	-10.0574	-10.2807	-62.8957	-31.6374	-28.8642	-3.1742	-6.86425	6.24424	-2.42381	-8.49563	-5.64294	-15.9236	-17.4919	-80.2875	-7.72076	-6.24014	-6.42417	-41.5304	-38.4517	-1.32884	-40.6569
BY4947_9h_3	-32.0583	-31.9847	-0.323446	-14.2351	-12.8082	1.38386	-11.2066	-10.744	-62.6531	-36.337	-34.8247	-3.15156	-6.84494	7.16228	-2.38565	-8.19584	-8.41575	-19.1597	-19.5583	-82.1114	-7.83535	-7.80452	-5.38905	-38.3452	-39.1118	-1.98424	-39.3592
EC1118_9h_1	-31.0956	-31.1519	-0.000726805	-16.5293	-8.10514	1.70314	-10.8005	-10.5979	-67.6611	-34.7396	-30.8055	-2.04497	-6.74744	4.90719	1.76451	-10.6242	-8.49628	-19.0942	-19.9051	-87.4661	-12.1343	-11.6331	-8.659	-36.7555	-35.6375	-5.82319	-40.0654
EC1118_9h_2	-31.2218	-31.2781	-0.101722	-15.2961	-8.31015	1.26006	-11.3097	-9.97914	-65.4573	-33.2781	-28.5152	-3.20458	-6.64657	5.01979	0.378763	-9.50854	-8.89569	-18.8748	-20.4463	-85.8037	-12.5163	-9.02705	-7.45232	-37.3436	-33.4418	-5.93926	-40.667
EC1118_9h_3	-30.5492	-30.6055	0.376915	-15.3484	-9.61323	0.309143	-13.7394	-8.06327	-68.2623	-34.6877	-30.1109	-3.46331	-5.55432	3.23849	0.361914	-9.51131	-10.9076	-18.9709	-17.9205	-86.0827	-11.2873	-9.97891	-7.05457	-33.8405	-35.6835	-6.12407	-40.1271
Kyokai6_9h_1	-29.8526	-30.025	-0.0472738	-15.9523	-11.1864	-1.58891	-12.2558	-12.6454	-62.1116	-33.9095	-31.3652	-2.84661	-5.20748	3.84462	-2.9093	-9.57005	-6.30886	-18.9543	-15.3521	-77.3637	-7.99936	-11.4046	-6.22689	-42.0635	-38.1718	-4.15648	-38.5368
Kyokai6_9h_2	-29.8925	-30.065	0.138542	-16.2416	-11.9604	-1.50764	-10.8445	-11.7081	-60.4155	-33.2102	-30.1782	-3.05194	-5.80594	4.54274	-3.5468	-9.98078	-6.15506	-17.8632	-16.6782	-76.9937	-7.16397	-8.58162	-6.20748	-44.6431	-38.7521	-5.52057	-39.3131
Kyokai6_9h_3	-29.4898	-29.6622	0.0950384	-15.3669	-13.6629	-1.79072	-10.3858	-12.7077	-61.7989	-34.2569	-29.3081	-2.87083	-6.2663	4.16838	-2.6191	-9.92266	-5.40026	-18.1079	-16.4828	-78.1817	-8.14605	-9.10045	-5.80657	-42.2243	-37.058	-5.76665	-39.0252
Kyokai7_9h_1	-30.2259	-30.4772	0.166046	-16.4607	-9.60312	-0.817257	-8.94777	-12.0845	-63.7623	-34.3228	-32.3289	-2.50872	-5.48715	4.29258	-3.0952	-9.61771	-6.68331	-18.7678	-14.1573	-77.8196	-7.98817	-7.78704	-6.39908	-40.3533	-33.946	-7.26267	-38.9895
Kyokai7_9h_2	-29.6122	-29.8636	0.379342	-16.301	-9.1827	-1.1294	-12.5853	-9.92374	-63.985	-33.4522	-30.2993	-1.95616	-6.189	3.31473	-3.37418	-7.32852	-9.90243	-19.8262	-17.5892	-81.4742	-10.0234	-7.86156	-3.8736	-39.4904	-36.197	-6.82788	-38.7682
Kyokai7_9h_3	-29.9543	-30.2057	0.261976	-16.2617	-9.38356	-1.18558	-11.084	-10.9876	-62.234	-34.4616	-32.3919	-2.18169	-6.25958	4.13506	-3.8889	-10.833	-7.82408	-18.8117	-18.4079	-80.542	-9.19888	-10.4217	-7.48039	-43.1136	-37.4725	-7.42254	-39.3143
Kyokai9_9h_1	-29.3066	-29.448	0.0772277	-15.8949	-9.49233	-3.26499	-11.0288	-12.2924	-64.6886	-34.9605	-32.6652	-2.05538	-6.12568	2.85277	-4.74116	-10.0566	-7.14694	-19.4393	-14.1531	-78.7417	-10.1452	-10.5317	-6.21273	-39.5452	-36.6071	-6.92847	-38.3418
Kyokai9_9h_2	-29.6243	-29.7657	0.318955	-15.9307	-9.45279	-1.86492	-9.6283	-11.6232	-63.4194	-33.5375	-29.5436	-1.90554	-5.84421	2.63771	-3.88857	-9.74926	-8.30828	-19.9315	-15.6816	-79.001	-9.98007	-8.24511	-5.94036	-42.26	-37.6651	-6.66969	-38.4969
Kyokai9_9h_3	-28.2957	-28.4371	0.0598837	-12.8642	-13.1555	-2.092	-9.88076	-14.1174	-63.4609	-36.2175	-34.035	-2.19875	-6.83342	4.58142	-3.98457	-9.33933	-7.69275	-21.8101	-17.7709	-81.1318	-8.25642	-10.5908	-4.54065	-39.0066	-38.0669	-6.90675	-37.6273
OC-2_9h_1	-32.47	-32.5502	-0.11962	-16.6781	-7.97872	2.72309	-9.87111	-11.198	-61.6685	-35.0758	-30.4395	-1.97623	-7.4968	7.79593	-0.729034	-8.82713	-10.7102	-21.9082	-20.9607	-82.5292	-8.87939	-8.63397	-5.91585	-38.4998	-39.1964	-5.0014	-37.0292
OC-2_9h_2	-32.2501	-32.3303	-0.711512	-15.6958	-6.08831	1.6406	-8.55091	-11.7592	-60.288	-35.5421	-28.4085	-2.86441	-7.11738	5.89626	0.727636	-7.21466	-9.96488	-21.7241	-21.5365	-81.7246	-12.484	-4.88712	-4.18066	-37.5514	-32.6917	-5.7294	-38.2135
OC-2_9h_3	-31.7554	-31.8357	-0.391859	-16.1274	-7.24794	0.6299	-11.0004	-10.2006	-62.0415	-37.6305	-29.9264	-2.67204	-7.33744	6.20715	1.57767	-8.05344	-11.4601	-21.6606	-23.7569	-85.6984	-10.5268	-7.33995	-4.84489	-34.6786	-36.8659	-4.83145	-37.4543
QA23_9h_1	-31.052	-31.1457	-0.756587	-14.0644	-9.04761	2.94565	-12.8186	-9.78493	-64.4547	-36.2948	-32.3074	-1.77706	-6.0671	7.66794	0.98371	-9.56096	-12.5966	-22.3815	-20.2652	-84.6199	-7.82856	-9.258	-5.91117	-34.3215	-34.1137	-5.80615	-39.9505
QA23_9h_2	-29.4311	-29.5247	-0.340928	-14.9621	-9.37335	0.521632	-10.7804	-10.915	-65.2001	-37.8661	-32.4409	-2.21509	-7.58655	6.14604	-0.0386524	-10.3298	-8.92886	-19.8439	-22.1234	-87.2234	-10.3712	-9.56467	-6.58014	-34.7851	-34.2021	-6.58458	-41.199
QA23_9h_3	-30.8692	-30.9629	-0.169364	-15.0034	-9.46298	2.10246	-12.3323	-9.47667	-67.436	-37.1687	-31.6084	-2.02795	-6.35461	6.09546	-0.49389	-8.35542	-10.797	-20.2737	-18.5733	-85.9093	-9.69111	-7.86488	-4.97096	-30.9433	-35.9807	-6.63157	-40.5834
RedStar_9h_1	-31.7526	-31.7023	0.0525851	-16.2167	-11.0032	2.59001	-9.86395	-10.5324	-64.2027	-39.0801	-34.397	-3.44684	-6.29507	8.47015	-0.332398	-7.7506	-12.3308	-22.8632	-22.8484	-86.9511	-4.91667	-9.07652	-5.08818	-34.1639	-38.8856	-5.9203	-35.489
RedStar_9h_2	-31.0137	-30.9634	0.103406	-14.1546	-11.8477	3.40309	-8.20058	-13.475	-65.1946	-37.2933	-32.3278	-0.58716	-5.90086	6.74231	1.14435	-6.98353	-10.4288	-23.9039	-22.2198	-87.3144	-5.98648	-9.19375	-4.18124	-34.8087	-37.7491	-6.2786	-36.0128
RedStar_9h_3	-31.9462	-31.8959	0.126869	-17.6273	-8.93269	2.72283	-7.04858	-13.9627	-65.9545	-37.4679	-32.4676	-1.34093	-6.01413	6.86109	-0.69599	-7.09379	-8.1294	-22.0921	-20.6046	-86.4592	-6.59596	-8.64287	-4.53788	-33.8025	-37.3357	-6.27876	-36.4784
WLP530_9h_1	-30.3759	-30.1714	1.25393	-17.0699	-9.79594	1.2615	-13.0197	-8.58366	-66.0569	-37.5898	-32.5775	-1.46562	-5.19636	2.93994	-2.48426	-11.3533	-14.5485	-23.1321	-21.0515	-87.0084	-8.47881	-13.4424	-7.71408	-40.8574	-37.0558	-7.12386	-36.679
WLP530_9h_2	-28.593	-28.3885	1.2355	-15.5012	-8.41499	2.40338	-8.56406	-15.1214	-67.1162	-37.5294	-34.3707	-1.83364	-5.45601	5.25307	-1.75196	-9.75844	-12.4351	-27.5565	-20.3115	-87.3277	-6.77013	-12.1897	-4.47324	-36.026	-34.6028	-6.4076	-36.7656
WLP530_9h_3	-30.5494	-30.3449	1.09906	-16.6457	-8.768	1.57267	-12.7891	-9.24995	-68.1249	-36.2	-31.6579	-1.69121	-5.8972	4.82992	-2.22882	-8.99687	-13.4165	-22.6665	-16.82	-84.845	-8.11365	-10.1163	-5.19053	-36.0587	-33.3995	-6.19008	-37.8965

## Sheet: Data S3
Supplementary Data S3 Metabolome analysis of PDC1 overexpressing strains
	Metabolites (relative peak intensity to internal stansdard)
Strains	Lys	His	Gly	Ser	Asn	Ala	Gln	Thr	Tyr	Glu	Asp	Phe	αKG	Trp	G3P	G1P	G6P	R5P	S7P	F6P	FBP	DHAP	GAP	3PG+2PG	PEP	Pyr	6PG	Ru5P	Xu5P	cAMP	AMP	ADP	ATP	GMP	GDP	GTP	TDP	TTP	CMP	CDP	CTP	UDP	UTP	Orotate	NAD	NADH	NADP	NADPH	AcCoA
YSM001_9h_1	2.08015	0.290009	0.0562608	0.10566	0.153511	0.057401	1.38039	0.268098	0.0140646	3.27461	0.752495	0.0157838	0.120172	0.0188223	0.686695	0.0430977	1.1937	0.0129101	0.249412	0.136035	0.49521	0.0674262	0.00148145	0.104094	0.0066055	0.065145	0.0637719	0.0272977	0.050413	0.001693	0.0552623	0.0964705	2.85535	0.00671815	0.0227638	0.41952	0.00135186	0.0269269	0.00624826	0.00611936	0.216734	0.0352065	0.576885	1.37741	2.53206	0.0197868	0.0136595	0.00384921	0.278948
YSM001_9h_2	2.24528	0.338151	0.0720239	0.155018	0.163316	0.0606761	1.52148	0.304792	0.018494	3.39233	0.773285	0.0199499	0.122861	0.0227038	0.304124	0.0427155	0.990053	0.0202803	0.216525	0.121161	0.48301	0.0678459	0.00146961	0.108731	0.00365185	0.0571618	0.0917434	0.0357496	0.0523433	0.00196662	0.0417925	0.0946427	3.01537	0.00602359	0.0181158	0.483936	0.000813882	0.0271994	0.00355555	0.0049435	0.237511	0.0315102	0.59467	1.48704	2.55155	0.0292439	0.0128127	0.0046544	0.244525
YSM001_9h_3	2.24352	0.252853	0.0658407	0.124489	0.155673	0.0513498	1.48531	0.302754	0.0168742	3.25106	0.784927	0.0190009	0.128527	0.018979	0.382379	0.0490738	1.03331	0.0329785	0.241651	0.144629	0.273115	0.0446354	0.00198949	0.0564806	0.00239452	0.0747941	0.0755151	0.0252227	0.0404375	0.00155529	0.0425831	0.0687745	2.27442	0.00707795	0.0110598	0.283426	0.00101677	0.0189777	0.00406432	0.00324484	0.162393	0.0327714	0.391265	1.73378	2.44476	0.0234647	0.00681498	0.00559881	0.255463
YSM005_9h_1	2.17849	0.292051	0.0570399	0.121042	0.138065	0.0438562	1.46378	0.264642	0.00932825	3.34787	0.503357	0.0152047	0.178904	0.016156	0.245306	0.0273762	0.625505	0.0143918	0.0989426	0.102212	0.910721	0.0289041	0.00301378	0.104247	0.0144357	0.0264729	0.0463345	0.00802761	0.013347	0.00157251	0.0418951	0.114061	2.73535	0.00508496	0.0216963	0.500473	0.00116485	0.022223	0.00257544	0.0061469	0.259867	0.0351902	0.584902	0.959092	1.83788	0.0229119	0.0113988	0.0027055	0.22183
YSM005_9h_2	2.31773	0.256113	0.0617614	0.12333	0.151897	0.0433092	1.52511	0.287542	0.0120189	3.50115	0.644912	0.0157248	0.244833	0.0151029	0.391088	0.042958	0.859621	0.01739	0.186893	0.145383	0.77806	0.0414562	0.00315455	0.0952201	0.0133215	0.0504669	0.0709652	0.0126626	0.0245365	0.0018472	0.0384086	0.0774653	2.7941	0.0044657	0.0172199	0.469201	0.00103856	0.0219532	0.00335296	0.00579525	0.257307	0.0401206	0.527125	1.09574	2.01451	0.0148178	0.00643142	0.00359244	0.239459
YSM005_9h_3	2.14447	0.261665	0.056597	0.115282	0.139079	0.0409739	1.46296	0.259054	0.0116555	3.40264	0.593738	0.0164386	0.16495	0.0147542	0.265791	0.0290257	0.69185	0.0183695	0.160938	0.121004	0.615578	0.0260455	0.00336893	0.063912	0.00966858	0.0326546	0.0655724	0.0104484	0.0165758	0.00146343	0.0620977	0.102149	2.35123	0.00835339	0.0147703	0.348854	0.00107245	0.0192272	0.00328066	0.00533327	0.211835	0.0405923	0.463474	1.09342	1.93434	0.0204916	0.00777136	0.00313316	0.222628
folds	1.01092	0.919202	0.903531	0.933763	0.908022	0.75631	1.01474	0.926446	0.667628	1.03364	0.753885	0.865414	1.58437	0.760482	0.656996	0.736616	0.676695	0.75793	0.631402	0.917312	1.84152	0.535863	1.9304	0.977995	2.95812	0.556032	0.79155	0.352766	0.380318	0.93638	1.01979	1.13001	0.967531	0.903346	1.03364	1.11092	1.02933	0.867303	0.664044	1.20742	1.18223	1.16499	1.00811	0.684667	0.768654	0.803103	0.769112	0.668757	0.878014
pvalue	0.769361	0.450192	0.305801	0.615969	0.0622962	0.027853	0.679052	0.225585	0.0306301	0.150364	0.0387247	0.184001	0.0975085	0.0508539	0.311103	0.124731	0.0209924	0.459975	0.0648341	0.49206	0.0361262	0.0467759	0.0033445	0.928935	0.0128594	0.0346728	0.219686	0.0162103	0.0041269	0.542482	0.920774	0.467766	0.758813	0.653794	0.891731	0.59175	0.863225	0.355228	0.193989	0.358021	0.249812	0.0662123	0.957901	0.0297296	0.00139685	0.263655	0.389342	0.0718874	0.0688098
[truncated: 4 more columns]
